# Supplementary material for: QTL Mapping for Gummy Stem Blight Resistance in Watermelon (Citrullus spp.)
Source: Plants (Basel). 2021 Mar 8;10(3):500. doi: 10.3390/plants10030500 (PMC7999335; doi:10.3390/plants10030500)
Supplement: Supplementary file 1 [file plants-10-00500-s001.zip]

Archive with 3 entries (2 files):
- suppli/
- suppli/Supplementary Figure.pdf
- suppli/Supplementary Tables.xlsx
