# Supplementary material for: QTL Mapping for Gummy Stem Blight Resistance in Watermelon (Citrullus spp.)
Source: Plants (Basel). 2021 Mar 8;10(3):500. doi: 10.3390/plants10030500 (PMC7999335; doi:10.3390/plants10030500)
Supplement: Supplementary file 1 [file plants-10-00500-s001.zip › suppli/Supplementary Tables.xlsx]

## Sheet: Table S1
Table S1. Inheritance of resistance to GSB in parental lines, F1 progenies and F2 population
Population	Number of plants			Expected ratio (R:S)	Chi-squared test
	Total	Resistant	Susceptible		Df	c2	P
Ps1	20	3	17	-	-	-	-
Pr 2	20	20	0	-	-	-	-
F1	20	16	4	-	-	-	-
F2	178	113	65	3:1	1	12.59	0.0004
1Ps, a susceptible parent (‘920533’) to GSB. 2Pr, a resistant parent (‘PI 189225’) to GSB.

## Sheet: Table S2
Table S2. Summary of single nucleotide polymorphisms (SNPs) between watermelon lines ‘920533’ and ‘PI 189225’
Raw SNP	The number of homozygous SNP	The number of SNP after filter	The number single copy SNPs
			Total	Intergenic region	Genic region
6086851	5113361	4332440	2026130	1671270	354860

## Sheet: Table S3
Table S3. List of 88 polymorphic SNPs between ‘920533’ and ‘PI 189225’ developed into HRM marker
Marker name1	Chromosome	SNP position (bp)2	Forward primer (5’→3’)	Reverse primer (5’→3’)	References
chr1_WGRS002	1	1043418	GGTGGTACCCAATTTGTCCCT	AACAGGAAGCCGGCTAGAAA	Lee et al., 2018
chr1_WGRS006	1	3819913	GCGATCAAGAGACAAACGGG	TGCGAAGGATGCTTGGTTCT	Lee et al., 2018
chr1_WGRS(2)016	1	6575994	TGGGTTTGCATGCAGGAAAG	TTGGATTCCCATGCGAGGAG
chr1_SWF01	1	7973064	TTTTCCAGCTTCTTGCCATCT	GAACATGCACACAGAAGCATACT	Lee et al., 2015
chr1_WGRS011	1	9325855	AGGTGCTTAGGAGGTGGAGA	CCGCCATGAGAGGAGGTTAG	Lee et al., 2018
chr1_WGRS017	1	20202103	ACGGCAAGCAGTGAAGGTAT	GGGGAGAGATGATCGAGCAC	Lee et al., 2018
chr1_WGRS018	1	22049812	TGGGAACTGAGAAGACTGCC	GACTTCCACTTCCAACCCCT	Lee et al., 2018
chr1_WGRS(2)050	1	29080588	GATCCGGAATATGCTCCCCC	CATTTTGCACCACAAGCTGC
chr1_WGRS028	1	30705477	TGGATATTCCCTCGCTCCAA	TTGCTGCTCTTCAAATGGGC	Lee et al., 2018
chr1_SWF03	1	32019203	AAGCAATTTCTTCAACAATCACTG	AGTCGTAGCACCCAACTTAATCAA	Lee et al., 2015
chr1_WGRS030	1	33601876	GGACAAACCTGGCCCACTAA	TCGAAAAGCAGCAGAGGCA	Lee et al., 2018
chr2_WGRS039	2	13988030	AACGGAGCTAATCGACGACC	ACAAGGCCCAAGAGATTTAGGA	Lee et al., 2018
chr2_WGRS046	2	26782186	GCCCTGTCAGTGAACCATCA	ACAGACCTGAGAATCACTAGCT	Lee et al., 2018
chr2_WGRS048	2	29195322	AGCGTGTGGTTTTGACTTGAG	AGATGTAATGCGATGCAGTTGC	Lee et al., 2018
chr3_WGRS054	3	3074543	CGTCTCCAACTCCATCTCCG	CTGAGGGGGTTGATGACGAG	Lee et al., 2018
chr3_SWF08	3	3754918	AGTCGACGAGAGCAGCAGTG	ACTCACCGTTGCCGGACA	Lee et al., 2015
chr3_WGRS061	3	11069946	GTGGGAGGGGAAAACGGATT	CATTTTCTTCGGAGCTGGCG	Lee et al., 2018
chr3_WGRS066	3	20298449	TGCAGCCCATGAAAGTGCTA	GTGTTTATTGTTCCGCCAGCT	Lee et al., 2018
chr3_WGRS072	3	25926099	GCTCTTCCATTGCTCCTGGA	GCAGGGTTCTATGGTCGAGT	Lee et al., 2018
chr3_WGRS074	3	26809484	CGCTATCAGCCGACAAAAGC	TCGAGGAAGCTTGCACCAAT	Lee et al., 2018
chr4_WGRS091	4	5970325	TGTGCTGATTGTGGACCTCC	AGCTTGCTCATTCCTCTCGT	Lee et al., 2018
chr4_WGRS095	4	8233892	GGTGGCCTCACTATTACCGG	GGTTTAGAGGTGGAAGGGGTG	Lee et al., 2018
chr4_WGRS098	4	10824802	TAAGACCCAACCGAACTGCC	GCAGGCTGCTCTAACAAAGC	Lee et al., 2018
chr4_WGRS100	4	13147227	TGGTAGAAAATGGCAACGCG	GATCAAGGACGGGAATGGGA	Lee et al., 2018
chr4_WGRS101	4	15102363	GGCAAAAGCAGACCCTGTTG	CCAGTTCCACCAAGCAAACC	Lee et al., 2018
chr4_WGRS107	4	17910257	TGCCAAGAGAATGCAACACG	ATGGAGGACATTGCTTGCCA	Lee et al., 2018
chr5_WGRS121	5	1577748	GGGGTTCCATTCCCTAAGGG	GGCGAGATGGTCAAACTCCT	Lee et al., 2018
chr5_WGRS122	5	2108735	AGAACCCCCAACCAAAGCTT	TCCCCTGCCTTTGCTTGATT	Lee et al., 2018
chr5_WGRS124	5	4255857	CCAGGCATCCAATCGAGGAA	CGTCCATAAAGTTGTGGCCC	Lee et al., 2018
chr5_WGRS126	5	6580137	AGTCCGTTGTCCAGTTTCGA	AACAGTAGCCCAAGAGCTGG	Lee et al., 2018
chr6_WGRS148	6	36471	GTGCTGCTCCTGGTCTCTAA	ACTCAATGGGTGCTTGTGGT	Lee et al., 2018
chr6_WGRS151	6	1670897	GCCATTTGATTCCTCACCGC	GAGCTGCCCGTAATGCAATG	Lee et al., 2018
chr6_WGRS152	6	2870018	GCTGCGATCGTGTTCACATC	CAGAGGCCAAGACCCAGAAT	Lee et al., 2018
chr6_WGRS(3)009	6	5117780	TGGTTTTGCCGGTTTGCATT	GGGGAAAAACGCACCTTGAC
chr6_WGRS(3)011	6	5184225	TGAGTTTTGACCTCCACGGG	AGCACCTTGGCCTTTGGTAA
chr6_WGRS(3)012	6	5209883	CTGGCATGTGATGAGTAGAGGA	ACAACAATCTAGCCGTCCAGA
chr6_WGRS(3)038	6	5997343	GCGGGAATCTCTGAGCTCTC	AGTACAGAGGACGACCGACA
chr6_WGRS(3)041	6	6089425	GGGTGTATAAACAAACAAAGCCCA	TCTTTGATAGCCACACCGCA
chr6_WGRS(3)068	6	6886651	CGGAGCCGCTTTCAATTACG	GCGTTTGGATCGTCAAGCTC
chr6_WGRS(3)089	6	7533583	GCAGATGGATGTAACGACGG	TGGTGTAGATGAGGGTCGGT
chr6_WGRS(3)092	6	7625669	CCTTTCCATCTGAGCCCCAA	GCTGGTGCATTGCTCTTCTT
chr6_WGRS(3)094	6	7642159	CCTTGGAAGCCTGCTCTTCA	TGGGTGTGGTAATAGCCTGG
chr6_WGRS170	6	18074367	GCTGTGCTTCTTGTGGCAAA	AGAGAACATCAACACGGCGT	Lee et al., 2018
chr6_WGRS171	6	19159722	AGAGCTTTTCGTCATGGCCA	TCCAGGTTTGGTTTCCGACA	Lee et al., 2018
chr6_WGRS172	6	20013243	TAGGTCAGCCCTCCCTCAAA	CGTTCGAGTAATCCTCCGGG	Lee et al., 2018
chr6_WGRS174	6	21093377	TGGAGTGTTTGACTGTGGGG	TCTCCATCTCCAGCCATCCT	Lee et al., 2018
chr6_WGRS177	6	22055693	AAGTGGCAATACCTGACCCC	ACTACTCTGCAGCTCATGGC	Lee et al., 2018
chr6_WGRS186	6	26890432	CCTGCTTGTGGACCTGGAAT	GCAACCATGCGCACATAACT	Lee et al., 2018
chr7_WGRS190	7	3830477	ATCCGCAGATTCACAGGGAG	GGCGCTTAAATCTGGTTCCC	Lee et al., 2018
chr7_WGRS194	7	6714580	CGTTGTTTGCAAGCTCCCAA	GCCTCCGCTTCCGATTCTTA	Lee et al., 2018
chr7_WGRS200	7	16377893	AGAATCTTGCCACCTTAGGG	TCGGTGGTGACTGAGAAACA	Lee et al., 2018
chr7_WGRS203	7	21480403	AATTGGAGGGTCAAGGGGTG	TGCTCGTTTCATCAAAAGCCA	Lee et al., 2018
chr7_WGRS208	7	26134906	TGGGCTACATTGTTCTGCCT	GCTTCAAGTTTCCTTGCCTGT	Lee et al., 2018
chr7_WGRS209	7	27405979	TGGTGGTGGAGGCAATCAAA	GGGGGTTATGCCTGAAACAA	Lee et al., 2018
chr7_WGRS212	7	30620572	TGCTTGGGTTGTATCACTGACA	TGGTGTGGCAGGTAATTGGA	Lee et al., 2018
chr7_WGRS213	7	31054142	AATTCTTTGCGCACTCGTGG	ATCCACTCTGAGCAATTGGC	Lee et al., 2018
chr8_WGRS(2)178	8	2754485	CAGCTTGTCCAGGTACCGAT	ACAGGTGCAATGACGACAGT
chr8_WGRS220	8	7024617	AACAGTCAACACCCAGCCTT	TTGAGGTGGTCTTTCCGAGC	Lee et al., 2018
chr8_WGRS221	8	7889760	GTGACAACCAAGCAGCACTG	TCCTGCCCAACTTGTTCCTC	Lee et al., 2018
chr8_WGRS225	8	10733107	CTTCTGCCATTAAACGCCCA	GGGTTCAATCATTGTGGTCACC	Lee et al., 2018
chr8_WGRS226	8	11279464	TGCTGGCCCCACTCAATAAA	AGGACCGGGTCTCAATCTCA	Lee et al., 2018
chr8_WGRS227	8	11656539	AGTTCTAACGACACGAGGGC	TTGTACCAGACTGCGAGCAA	Lee et al., 2018
chr8_WGRS229	8	15003269	CCTTGTGCAACCAAAGCTGT	GACAGCGGTTGCATCAGTTC	Lee et al., 2018
chr8_WGRS233	8	17637101	GTAGACACTCTTAGCCGGGC	TCCTGCATTGTGTGGTTCCA	Lee et al., 2018
chr8_WGRS235	8	18473596	ACTGTGTGCACTCACCTGTT	CGGACATCTGCTGAGGAGTT	Lee et al., 2018
chr8_WGRS(3)099	8	18952721	CAACATCGTGTGAGTAGGGGA	AGTCCGGTCTGAGTCTTCTCA
chr8_WGRS(3)118	8	19534495	GACCTGGCAACACGAGTACA	CTGACCTCGGTTAGCTTCGT
chr8_WGRS(3)120	8	19585104	CGCCAGAATCAGCAATGGTG	CAGAGTTGGAGGGCGACTAC
chr8_WGRS240	8	20663001	ACGGCTGGTCTCATGTTCAA	TAGGGTTTGGTGCTGGTGAC	Lee et al., 2018
chr8_WGRS(3)185	8	21535005	GCAAGAGGCAAACATCATGC	CTCGTGCGTCGTGCTAAAAT
chr8_WGRS(3)191	8	21717553	AGCCTTTAGGGTAGCTGCAA	AGTTCACGCTCAACCTCAGG
chr8_WGRS(3)202	8	22066966	CGGATTCCTTCGTCGAGGAG	AGTAACCCAGCGTTGCAGAA
chr8_WGRS(3)209	8	22289078	TAGATGAGGCCTACGGTGGT	TCATTTTCCCTTGCTGTGCA
chr8_WGRS(3)213	8	22409073	CAAATGGGTTGCTTGCGGTA	TCCGCAATGAAACTCCGGAA
chr8_WGRS(3)215	8	22465894	GGCACCAGCTAGGAATCGAA	CTAAAACCACGCCCCCTTCT
chr8_WGRS(3)217	8	22537900	TTCCGCATACCACTTCCGAG	CTCAAGCCATTTCCATCGGC
chr8_WGRS(3)229	8	22887273	TGGACAGATTCACCTGGGTG	TCTGAGCCAATGCACTACCC
chr8_WGRS(3)239	8	23202725	CGCCTAGACCAGAGCAGAAG	GAGGCCATTCCAGACCCAAA
chr8_WGRS(3)261	8	23758818	ATGCTGCCCAGGTGTGTTTA	AGGCAAGTCATTCTGGCTTCT
chr9_WGRS254	9	4555267	TGGCTAACCATGGGTTGCAT	AGTTTGTTCCAGCGCCATTG	Lee et al., 2018
chr9_WGRS263	9	16573290	GAGTGCTGATGGAAGCTGGA	TGCTCCATATGGAAGCAAGTCA	Lee et al., 2018
chr9_WGRS271	9	29654845	TGCACATTGTGTCACTCTACGA	CATTGCCTAGAATTTGCCGGG	Lee et al., 2018
chr9_WGRS272	9	30799073	CTAGATTCCTGCGGATGCCT	ACCCATACCTTCTCGCGAAA	Lee et al., 2018
chr10_WGRS281	10	6101884	GCCGGTAGTTTCTGACCCAA	AGGTTCAAGAAGTGGCGGAG	Lee et al., 2018
chr10_WGRS287	10	14082501	ACAATGCCTCCACCTTTCCA	GTAGCAGCAACAGTGGCAAA	Lee et al., 2018
chr10_SWF18	10	18175407	CGGGAGGAGAAGGTGAGGT	TGGCGCTCTGCAGTACGT	Lee et al., 2015
chr10_WGRS297	10	27692702	TGGCAGTGTTGTACTTGGGT	AGGGCTTGGAGACTTTTGCA	Lee et al., 2018
chr11_WGRS307	11	6959074	GAGGGTGAGTTTCTGGTGGG	CACGCACACTTCACGCTTAA	Lee et al., 2018
chr11_WGRS316	11	14891680	GTGCCTCTGCTTCTCAGGTT	TGGCAGTTTTAGGCTTTTCAGT	Lee et al., 2018
chr11_WGRS326	11	24272773	CAGGTTCCTGAAGCAGCTGA	GCTGAATCTACCAGGCAACA	Lee et al., 2018
1SNP (HRM) markers developed in this study and WGRS is the abbreviation for watermelon gummy stem blight resistance SNP.
2Position of SNP on reference genome.

## Sheet: Table S4
Table S4. Details of SNPs markers used for the genetic map construction in this study
Marker name	Linkage group	Position (cM)	Number of plants			Missing data	C2 value	Df	Significance	Classification	Expected ratio
			a	h	b	-
chr1_4_933	1a	0	48	81	48	1	1.27	2	-	[a:h:b]	1:2:1
chr1_WGRS002	1a	3.248	40	83	49	6	1.15	2	-	[a:h:b]	1:2:1
chr1_WGRS006	1a	26.236	46	80	45	7	0.72	2	-	[a:h:b]	1:2:1
chr1_WGRS(2)016	1a	43.023	45	78	38	17	0.76	2	-	[a:h:b]	1:2:1
chr1_SWF01	1a	51.383	48	82	46	2	0.86	2	-	[a:h:b]	1:2:1
chr1_WGRS018	1a	59.121	46	84	35	13	1.52	2	-	[a:h:b]	1:2:1
chr1_WGRS011	1b	0	53	91	34	0	4.15	2	-	[a:h:b]	1:2:1
chr1_1341_10491	1b	5.227	51	89	35	3	2.98	2	-	[a:h:b]	1:2:1
chr1_1395_10565	1b	6.477	52	87	36	3	2.93	2	-	[a:h:b]	1:2:1
chr1_1860_11767	1b	9.98	53	86	38	1	2.68	2	-	[a:h:b]	1:2:1
chr1_WGRS(2)050	1c	0	42	84	26	26	5.05	2	*	[a:h:b]	1:2:1
chr1_3984_29407	1c	2.979	48	99	30	1	6.15	2	**	[a:h:b]	1:2:1
chr1_4209_29905	1c	7.128	46	99	27	6	8.13	2	**	[a:h:b]	1:2:1
chr1_4432_30241	1c	9.164	46	103	29	0	7.65	2	**	[a:h:b]	1:2:1
chr1_WGRS028	1c	13.331	47	97	29	5	6.29	2	**	[a:h:b]	1:2:1
chr1_SWF03	1c	25.798	52	86	29	11	6.49	2	**	[a:h:b]	1:2:1
chr1_WGRS030	1c	39.236	55	82	31	10	6.95	2	**	[a:h:b]	1:2:1
chr2_344_1122	2a	0	49	83	45	1	0.86	2	-	[a:h:b]	1:2:1
chr2_317_996	2a	1.913	50	85	42	1	1	2	-	[a:h:b]	1:2:1
chr2_258_790	2a	2.716	47	86	43	2	0.27	2	-	[a:h:b]	1:2:1
chr2_34_59	2a	8.127	50	83	44	1	1.09	2	-	[a:h:b]	1:2:1
chr2_541_2365	2a	10.963	51	83	43	1	1.41	2	-	[a:h:b]	1:2:1
chr2_925_5083	2a	25.233	46	86	43	3	0.15	2	-	[a:h:b]	1:2:1
chr2_1310_6342	2a	34.063	44	88	44	2	0	2	-	[a:h:b]	1:2:1
chr2_1836_6965	2a	41.498	49	81	46	2	1.22	2	-	[a:h:b]	1:2:1
chr2_2734_9278	2a	50.795	50	78	49	1	2.5	2	-	[a:h:b]	1:2:1
chr2_2717_8870	2a	52.54	48	81	47	2	1.12	2	-	[a:h:b]	1:2:1
chr2_WGRS039	2a	57.817	46	77	46	9	1.33	2	-	[a:h:b]	1:2:1
chr2_WGRS046	2b	0	33	105	38	2	6.85	2	**	[a:h:b]	1:2:1
chr2_3170_27481	2b	5.896	35	102	39	2	4.64	2	*	[a:h:b]	1:2:1
chr2_3658_28073	2b	10.211	37	96	42	3	1.94	2	-	[a:h:b]	1:2:1
chr2_3736_28491	2b	12.321	37	95	44	2	1.67	2	-	[a:h:b]	1:2:1
chr2_3802_30133	2b	20.683	50	82	44	2	1.23	2	-	[a:h:b]	1:2:1
chr2_4719_31447	2b	30.863	45	86	46	1	0.15	2	-	[a:h:b]	1:2:1
chr2_4821_31812	2b	34.839	45	89	44	0	0.01	2	-	[a:h:b]	1:2:1
chr3_69_707	3a	0	42	90	46	0	0.2	2	-	[a:h:b]	1:2:1
chr3_174_1106	3a	1.82	42	88	46	2	0.18	2	-	[a:h:b]	1:2:1
chr3_925_2606	3a	11.909	36	93	49	0	2.26	2	-	[a:h:b]	1:2:1
chr3_WGRS054	3a	16.019	34	89	47	8	2.36	2	-	[a:h:b]	1:2:1
chr3_SWF08	3a	21.549	34	76	46	22	1.95	2	-	[a:h:b]	1:2:1
chr3_2081_17786	3b	0	103	29	40	6	121.71	2	*******	[a:h:b]	1:2:1
chr3_1893_15866	3b	19.286	41	93	38	6	1.24	2	-	[a:h:b]	1:2:1
chr3_2939_20481	3b	25.101	44	90	41	3	0.25	2	-	[a:h:b]	1:2:1
chr3_3477_21492	3b	25.62	45	91	41	1	0.32	2	-	[a:h:b]	1:2:1
chr3_WGRS066	3b	30.231	31	83	42	22	2.19	2	-	[a:h:b]	1:2:1
chr4_873_3354	4	0	43	97	35	3	2.79	2	-	[a:h:b]	1:2:1
chr4_632_3030	4	3.13	41	97	38	2	1.94	2	-	[a:h:b]	1:2:1
chr4_1481_4644	4	15.294	45	88	45	0	0.02	2	-	[a:h:b]	1:2:1
chr4_WGRS091	4	25.188	40	78	38	22	0.05	2	-	[a:h:b]	1:2:1
chr4_WGRS098	4	33.262	47	88	42	1	0.29	2	-	[a:h:b]	1:2:1
chr4_WGRS100	4	33.31	44	88	41	5	0.16	2	-	[a:h:b]	1:2:1
chr4_WGRS095	4	34.492	47	85	39	7	0.75	2	-	[a:h:b]	1:2:1
chr4_WGRS101	4	40.378	50	88	35	5	2.65	2	-	[a:h:b]	1:2:1
chr4_WGRS107	4	58.508	38	84	35	21	0.89	2	-	[a:h:b]	1:2:1
chr4_3410_22131	4	81.368	48	84	46	0	0.61	2	-	[a:h:b]	1:2:1
chr5_WGRS126	5a	0	38	81	38	21	0.16	2	-	[a:h:b]	1:2:1
chr5_255_9868	5a	22.439	63	83	32	0	11.61	2	****	[a:h:b]	1:2:1
chr5_507_11266	5a	30.342	65	82	31	0	14.09	2	*****	[a:h:b]	1:2:1
chr5_657_12927	5a	38.231	68	81	29	0	18.53	2	*******	[a:h:b]	1:2:1
chr5_659_16304	5a	44.04	68	81	29	0	18.53	2	*******	[a:h:b]	1:2:1
chr5_2548_28882	5b	0	47	98	33	0	4.02	2	-	[a:h:b]	1:2:1
chr5_2712_30593	5b	15.263	48	90	40	0	0.74	2	-	[a:h:b]	1:2:1
chr5_2729_30934	5b	18.162	50	90	37	1	1.96	2	-	[a:h:b]	1:2:1
chr5_2881_32132	5b	29.223	49	88	41	0	0.74	2	-	[a:h:b]	1:2:1
chr5_2910_32636	5b	36.521	55	84	38	1	3.72	2	-	[a:h:b]	1:2:1
chr5_3193_33469	5b	44.723	51	88	39	0	1.64	2	-	[a:h:b]	1:2:1
chr6_WGRS151	6	0	55	73	26	24	11.34	2	****	[a:h:b]	1:2:1
chr6_WGRS148	6	5.274	53	81	42	2	2.49	2	-	[a:h:b]	1:2:1
chr6_602_2134	6	6.142	53	82	43	0	2.22	2	-	[a:h:b]	1:2:1
chr6_WGRS152	6	13.049	53	78	36	11	4.19	2	-	[a:h:b]	1:2:1
chr6_637_4870	6	27.273	52	87	39	0	1.99	2	-	[a:h:b]	1:2:1
chr6_WGRS(3)011	6	29.834	45	75	32	26	2.25	2	-	[a:h:b]	1:2:1
chr6_WGRS(3)009	6	30.593	45	82	38	13	0.6	2	-	[a:h:b]	1:2:1
chr6_WGRS(3)012	6	35.49	32	78	44	24	1.9	2	-	[a:h:b]	1:2:1
chr6_WGRS(3)038	6	39.407	38	67	32	41	0.59	2	-	[a:h:b]	1:2:1
chr6_WGRS(3)041	6	43.347	39	82	32	25	1.43	2	-	[a:h:b]	1:2:1
chr6_WGRS(3)068	6	48.052	48	69	32	29	4.25	2	-	[a:h:b]	1:2:1
chr6_1397_7385	6	55.103	56	81	40	1	4.16	2	-	[a:h:b]	1:2:1
chr6_WGRS(3)089	6	56.819	52	79	40	7	2.67	2	-	[a:h:b]	1:2:1
chr6_WGRS(3)092	6	57.139	51	77	40	10	2.61	2	-	[a:h:b]	1:2:1
chr6_WGRS(3)094	6	57.203	46	75	40	17	1.2	2	-	[a:h:b]	1:2:1
chr6_1775_7762	6	61.074	47	89	42	0	0.28	2	-	[a:h:b]	1:2:1
chr6_WGRS174	6	79.143	45	61	40	32	4.29	2	-	[a:h:b]	1:2:1
chr6_WGRS170	6	81.34	48	74	48	8	2.85	2	-	[a:h:b]	1:2:1
chr6_WGRS171	6	83.128	47	66	46	19	4.6	2	-	[a:h:b]	1:2:1
chr6_5649_19446	6	83.183	51	79	48	0	2.35	2	-	[a:h:b]	1:2:1
chr6_WGRS172	6	84.776	50	79	44	5	1.72	2	-	[a:h:b]	1:2:1
chr6_WGRS177	6	96.978	58	80	27	13	11.8	2	****	[a:h:b]	1:2:1
chr7_93_1486	7	0	32	95	51	0	4.87	2	*	[a:h:b]	1:2:1
chr7_WGRS190	7	18.153	36	89	49	4	2.03	2	-	[a:h:b]	1:2:1
chr7_291_3019	7	26.505	37	85	55	1	3.94	2	-	[a:h:b]	1:2:1
chr7_584_5055	7	32.065	41	84	52	1	1.82	2	-	[a:h:b]	1:2:1
chr7_WGRS194	7	40.175	43	57	57	21	14.27	2	*****	[a:h:b]	1:2:1
chr7_939_7345	7	41.727	44	75	59	0	6.93	2	**	[a:h:b]	1:2:1
chr7_675_7126	7	41.98	45	75	58	0	6.3	2	**	[a:h:b]	1:2:1
chr7_1705_11250	7	43.701	41	70	61	6	10.6	2	****	[a:h:b]	1:2:1
chr7_2735_13772	7	47.817	44	71	63	0	11.34	2	****	[a:h:b]	1:2:1
chr7_3535_17893	7	48.983	46	69	63	0	12.24	2	****	[a:h:b]	1:2:1
chr7_WGRS200	7	52.074	42	60	54	22	10.15	2	***	[a:h:b]	1:2:1
chr7_2960_14825	7	53.301	48	68	62	0	12.11	2	****	[a:h:b]	1:2:1
chr7_3478_17270	7	55.855	46	64	65	3	16.75	2	******	[a:h:b]	1:2:1
chr7_5779_29230	7	59.195	44	88	46	0	0.07	2	-	[a:h:b]	1:2:1
chr7_WGRS203	7	66.763	37	71	52	18	4.84	2	*	[a:h:b]	1:2:1
chr7_WGRS212	7	83.97	49	80	47	2	1.5	2	-	[a:h:b]	1:2:1
chr7_WGRS213	7	87.117	46	79	43	10	0.7	2	-	[a:h:b]	1:2:1
chr7_WGRS208	7	92.377	47	77	42	12	1.17	2	-	[a:h:b]	1:2:1
chr7_5534_27945	7	93.513	50	80	48	0	1.87	2	-	[a:h:b]	1:2:1
chr7_WGRS209	7	98.792	48	81	30	19	4.13	2	-	[a:h:b]	1:2:1
chr8_54_60	8	0	62	85	31	0	11.16	2	****	[a:h:b]	1:2:1
chr8_373_2416	8	5.595	64	82	32	0	12.61	2	****	[a:h:b]	1:2:1
chr8_WGRS(2)178	8	8.008	67	75	34	2	16.22	2	******	[a:h:b]	1:2:1
chr8_KASP_JS9373	8	13.102	63	79	36	0	10.44	2	***	[a:h:b]	1:2:1
chr8_WGRS221	8	13.159	57	78	32	11	8.21	2	**	[a:h:b]	1:2:1
chr8_WGRS226	8	14.107	64	77	33	4	13.34	2	****	[a:h:b]	1:2:1
chr8_KASP_JS9376	8	14.137	67	76	34	1	15.84	2	******	[a:h:b]	1:2:1
chr8_KASP_JS9383	8	14.138	67	77	34	0	15.47	2	******	[a:h:b]	1:2:1
chr8_KASP_JS9168	8	14.492	63	80	33	2	11.68	2	****	[a:h:b]	1:2:1
chr8_WGRS225	8	15.049	53	71	30	24	7.81	2	**	[a:h:b]	1:2:1
chr8_WGRS227	8	15.241	62	76	28	12	15.11	2	*****	[a:h:b]	1:2:1
chr8_KASP_JS9379	8	15.249	65	81	31	1	14.33	2	*****	[a:h:b]	1:2:1
chr8_KASP_JS9387	8	19.586	62	78	38	0	9.19	2	**	[a:h:b]	1:2:1
chr8_KASP_JS9388	8	19.865	62	77	39	0	9.18	2	**	[a:h:b]	1:2:1
chr8_782_14663	8	31.662	57	81	39	1	4.93	2	*	[a:h:b]	1:2:1
chr8_WGRS229	8	36.326	52	87	37	2	2.58	2	-	[a:h:b]	1:2:1
chr8_WGRS233	8	56.881	32	101	44	1	5.16	2	*	[a:h:b]	1:2:1
chr8_WGRS235	8	60.545	29	100	43	6	6.84	2	**	[a:h:b]	1:2:1
chr8_1060_18867	8	64.403	31	103	44	0	6.3	2	**	[a:h:b]	1:2:1
chr8_WGRS(3)099	8	66.759	28	92	35	23	6.06	2	**	[a:h:b]	1:2:1
chr8_WGRS(3)120	8	71.809	34	93	37	14	3.06	2	-	[a:h:b]	1:2:1
chr8_WGRS(3)118	8	72.685	32	82	29	35	3.21	2	-	[a:h:b]	1:2:1
chr8_WGRS240	8	82.263	32	100	38	8	5.72	2	*	[a:h:b]	1:2:1
chr8_WGRS(3)185	8	85.376	38	97	30	13	5.87	2	*	[a:h:b]	1:2:1
chr8_1392_21637	8	89.038	35	97	46	0	2.8	2	-	[a:h:b]	1:2:1
chr8_WGRS(3)191	8	90.232	34	88	39	17	1.71	2	-	[a:h:b]	1:2:1
chr8_WGRS(3)209	8	93.928	36	84	41	17	0.61	2	-	[a:h:b]	1:2:1
chr8_WGRS(3)202	8	94.589	34	76	34	34	0.44	2	-	[a:h:b]	1:2:1
chr8_WGRS(3)215	8	95.511	37	79	41	21	0.21	2	-	[a:h:b]	1:2:1
chr8_WGRS(3)213	8	96.89	36	84	37	21	0.78	2	-	[a:h:b]	1:2:1
chr8_WGRS(3)217	8	98.322	26	80	41	31	4.21	2	-	[a:h:b]	1:2:1
chr8_WGRS(3)229	8	99.478	36	86	39	17	0.86	2	-	[a:h:b]	1:2:1
chr8_WGRS(3)239	8	101.56	26	81	29	42	5.1	2	*	[a:h:b]	1:2:1
chr8_2027_24130	8	111.162	40	99	39	0	2.26	2	-	[a:h:b]	1:2:1
chr8_2168_24770	8	121.733	46	86	46	0	0.2	2	-	[a:h:b]	1:2:1
chr8_2364_25271	8	124.617	47	84	46	1	0.47	2	-	[a:h:b]	1:2:1
chr8_2552_25713	8	128.96	46	87	45	0	0.1	2	-	[a:h:b]	1:2:1
chr8_2673_26061	8	131.721	47	89	42	0	0.28	2	-	[a:h:b]	1:2:1
chr9_23_854	9	0	46	82	50	0	1.28	2	-	[a:h:b]	1:2:1
chr9_125_1033	9	2.038	47	81	50	0	1.54	2	-	[a:h:b]	1:2:1
chr9_376_1462	9	6.091	42	87	48	1	0.46	2	-	[a:h:b]	1:2:1
chr9_954_2989	9	22.724	43	87	46	2	0.12	2	-	[a:h:b]	1:2:1
chr9_969_4751	9	35.015	42	78	58	0	5.6	2	*	[a:h:b]	1:2:1
chr9_WGRS254	9	37.214	42	79	56	1	4.25	2	-	[a:h:b]	1:2:1
chr9_1541_10327	9	66.941	47	90	41	0	0.43	2	-	[a:h:b]	1:2:1
chr9_1586_10396	9	67.506	47	90	40	1	0.6	2	-	[a:h:b]	1:2:1
chr9_2344_12744	9	78.116	51	91	35	1	3.03	2	-	[a:h:b]	1:2:1
chr9_2983_15561	9	85.774	60	88	30	0	10.13	2	***	[a:h:b]	1:2:1
chr9_4266_18756	9	87.172	56	95	26	1	11.12	2	****	[a:h:b]	1:2:1
chr9_WGRS263	9	90.521	61	88	15	14	26.68	2	*******	[a:h:b]	1:2:1
chr9_6135_24004	9	94.977	54	99	24	1	12.66	2	****	[a:h:b]	1:2:1
chr9_WGRS272	9	110.398	52	81	24	21	10.15	2	***	[a:h:b]	1:2:1
chr9_6768_32683	9	128.403	59	91	28	0	10.89	2	****	[a:h:b]	1:2:1
chr9_6773_32686	9	128.68	57	92	28	1	9.78	2	***	[a:h:b]	1:2:1
chr9_7069_33112	9	130.984	54	94	30	0	7.03	2	**	[a:h:b]	1:2:1
chr9_7425_33657	9	134.205	53	95	29	1	7.46	2	**	[a:h:b]	1:2:1
chr10_271_12424	10	0	28	86	64	0	14.76	2	*****	[a:h:b]	1:2:1
chr10_WGRS287	10	9.172	25	85	56	12	11.67	2	****	[a:h:b]	1:2:1
chr10_SWF18	10	25.137	28	76	51	23	6.88	2	**	[a:h:b]	1:2:1
chr10_349_21358	10	26.786	35	85	57	1	5.75	2	*	[a:h:b]	1:2:1
chr10_481_21567	10	28.659	34	86	57	1	6.12	2	**	[a:h:b]	1:2:1
chr10_724_22129	10	34.763	40	73	63	2	11.12	2	****	[a:h:b]	1:2:1
chr10_996_23308	10	43.368	38	74	64	2	12.14	2	****	[a:h:b]	1:2:1
chr10_1435_24889	10	57.301	37	82	59	0	6.54	2	**	[a:h:b]	1:2:1
chr10_1486_25208	10	59.836	40	79	57	2	5.12	2	*	[a:h:b]	1:2:1
chr10_1521_25401	10	61.943	40	79	58	1	5.7	2	*	[a:h:b]	1:2:1
chr10_1589_25580	10	64.042	41	78	57	2	5.18	2	*	[a:h:b]	1:2:1
chr10_1870_26069	10	69.784	42	78	58	0	5.6	2	*	[a:h:b]	1:2:1
chr10_2220_26852	10	77.092	42	75	58	3	6.5	2	**	[a:h:b]	1:2:1
chr10_WGRS297	10	89.519	35	79	47	17	1.84	2	-	[a:h:b]	1:2:1
chr11_556_15228	11	0	59	47	63	9	33.47	2	*******	[a:h:b]	1:2:1
chr11_WGRS316	11	16.957	41	76	59	2	6.95	2	**	[a:h:b]	1:2:1
chr11_455_14288	11	22.679	36	85	57	0	5.31	2	*	[a:h:b]	1:2:1
chr11_111_11724	11	30.448	33	80	64	1	12.49	2	****	[a:h:b]	1:2:1
chr11_1_479	11	39.343	23	90	63	2	18.27	2	******	[a:h:b]	1:2:1
chr11_92_7463	11	39.77	22	92	62	2	18.55	2	*******	[a:h:b]	1:2:1
chr11_WGRS307	11	41.175	23	92	59	4	15.47	2	******	[a:h:b]	1:2:1
chr11_2917_21890	11	61.109	30	101	47	0	6.48	2	**	[a:h:b]	1:2:1
chr11_WGRS326	11	80.746	26	97	37	18	8.74	2	**	[a:h:b]	1:2:1
chr11_3022_25998	11	96.326	38	92	45	3	1.02	2	-	[a:h:b]	1:2:1

## Sheet: Table S5
Table S5. List of genes and their annotation in a QTL regions on chromosome 8
Gene ID	Location		Annotation
	Chr.1	Position (bp, start - end)
Cla022127	8	20665597 - 20667231	Pentatricopeptide repeat-containing protein (AHRD V1 ***- D7M643_ARALL); contains Interpro domain(s) IPR002885 Pentatricopeptide repeat
Cla022128	8	20668347 - 20671967	Phosphoribosylaminoimidazole-succinocarboxamide synthase (AHRD V1 ***- Q6T7F0_TOBAC); contains Interpro domain(s) IPR001636 SAICAR synthetase
Cla022129	8	20677742 - 20678153	Citrinin biosynthesis oxydoreductase CtnB (AHRD V1 **-- E9DX66_METAQ); contains Interpro domain(s) IPR005645 Protein of unknown function DUF341
Cla022130	8	20681969 - 20684055	Ovarian cancer-associated gene 2 protein homolog (AHRD V1 **-- B5X7T4_SALSA); contains Interpro domain(s) IPR005645 Protein of unknown function DUF341
Cla022131	8	20685776 - 20688078	FIP1 (AHRD V1 **-- B6TPG9_MAIZE); contains Interpro domain(s) IPR004182 GRAM
Cla022132	8	20693224 - 20693964	Zinc finger-homeodomain protein 3 (Fragment) (AHRD V1 **-- B0LK14_SARHE); contains Interpro domain(s) IPR006456 ZF-HD homeobox protein Cys/His-rich dimerisation region
Cla022133	8	20710211 - 20711725	Receptor-like protein kinase At3g21340 (AHRD V1 *-** RLK6_ARATH); contains Interpro domain(s) IPR002290 Serine/threonine protein kinase
Cla022134	8	20738578 - 20740191	Transcription factor bHLH143 (AHRD V1 ***- BH143_ARATH)
Cla022135	8	20770356 - 20772288	Cyclin d2 (AHRD V1 ***- Q6T2Z7_SOYBN); contains Interpro domain(s) IPR015451 Cyclin D
Cla022136	8	20791077 - 20794376	Divalent-cation tolerance protein CutA (AHRD V1 *-*- F4DAB4_AERVB); contains Interpro domain(s) IPR004323 Divalent ion tolerance protein, CutA1
Cla022137	8	20796056 - 20802347	Rhamnogalacturonate lyase-like protein (AHRD V1 ***- F4I2M6_ARATH); contains Interpro domain(s) IPR010325 Rhamnogalacturonate lyase
Cla022138	8	20802779 - 20804016	Unknown Protein (AHRD V1)
Cla022139	8	20812665 - 20826523	Ubiquitin-protein ligase 1 (AHRD V1 *-*- D7KN29_ARALL); contains Interpro domain(s) IPR000569 HECT
Cla022140	8	20828410 - 20830434	p8MTCP1 (AHRD V1 *--- B6TU93_MAIZE); contains Interpro domain(s) IPR010625 CHCH
Cla022141	8	20833911 - 20834384	CRT (Chloroquine-resistance transporter)-like transporter 3 (AHRD V1 *-*- Q8RWL5_ARATH)
Cla022142	8	20837216 - 20840774	CRT (Chloroquine-resistance transporter)-like transporter 3 (AHRD V1 ***- Q8RWL5_ARATH)
Cla022143	8	20845369 - 20847653	Golgi-body localisation and RNA pol II promoter Fmp27 domain-containing protein (AHRD V1 **-- F4I9T5_ARATH)
Cla022144	8	20857046 - 20865967	Golgi-body localisation and RNA pol II promoter Fmp27 domain-containing protein (AHRD V1 **-- F4I9T5_ARATH); contains Interpro domain(s) IPR019441 Protein of unknown function FMP27, domain-4
Cla022145	8	20869949 - 20875982	Golgi-body localisation and RNA pol II promoter Fmp27 domain-containing protein (AHRD V1 **-- F4I9T5_ARATH); contains Interpro domain(s) IPR019443 Protein of unknown function FMP27, domain-6, C-terminal
Cla022146	8	20879791 - 20886385	GATA transcription factor 25 (AHRD V1 *--* B6TFI9_MAIZE); contains Interpro domain(s) IPR010402 CCT domain
Cla022147	8	20889642 - 20899056	GATA transcription factor 25 (AHRD V1 **-* F4JQX4_ARATH); contains Interpro domain(s) IPR010402 CCT domain
Cla022148	8	20907701 - 20910543	Vernalization insensitive 3 (Fragment) (AHRD V1 *--- C4PFF9_BRARC)
Cla022149	8	20913085 - 20915942	Double-stranded RNA binding protein (AHRD V1 *-*- A9T6H7_PHYPA); contains Interpro domain(s) IPR001159 Double-stranded RNA binding
Cla022150	8	20917066 - 20917701	TPR domain containing protein (AHRD V1 ***- B6SLI0_MAIZE); contains Interpro domain(s) IPR011990 Tetratricopeptide-like helical
Cla022151	8	20919865 - 20920489	DNA binding protein (AHRD V1 ***- D7KJT3_ARALL)
Cla022152	8	20921091 - 20925392	Telomeric repeat binding factor 2 (AHRD V1 *-** B8QB41_XENLA); contains Interpro domain(s) IPR001005 SANT, DNA-binding
Cla022153	8	20928358 - 20928927	Unknown Protein (AHRD V1)
Cla022154	8	20942569 - 20947217	Argininosuccinate lyase (AHRD V1 ***- Q9LEU8_ARATH); contains Interpro domain(s) IPR009049 Argininosuccinate lyase
Cla022155	8	20948768 - 20954952	Chromosome-associated kinesin-like (AHRD V1 *-*- Q6Z2W0_ORYSJ)
Cla022156	8	20963983 - 20969241	MscS family inner membrane protein ynaI (AHRD V1 *-** F4N0S6_YEREN); contains Interpro domain(s) IPR006685 Mechanosensitive ion channel MscS
Cla022157	8	20970174 - 20975961	Os01g0841200 protein (Fragment) (AHRD V1 **-- Q0JHU9_ORYSJ); contains Interpro domain(s) IPR004348 Protein of unknown function DUF246, plant
Cla022158	8	20978836 - 20980372	Ulp1 protease family protein (AHRD V1 *-*- D7KJT5_ARALL)
Cla022159	8	20983675 - 20996854	MADS box transcription factor (AHRD V1 *--- Q6RF31_POPTO); contains Interpro domain(s) IPR002100 Transcription factor, MADS-box
Cla022160	8	21016865 - 21017719	BHLH transcription factor (AHRD V1 ***- Q84WX1_BRANA); contains Interpro domain(s) IPR001092 Basic helix-loop-helix dimerisation region bHLH
Cla022161	8	21022271 - 21024879	Carbonic anhydrase (AHRD V1 ***- D7TU30_VITVI); contains Interpro domain(s) IPR001765 Carbonic anhydrase
Cla022162	8	21039863 - 21040738	AT-hook DNA-binding protein (Fragment) (AHRD V1 *--- A1DR81_CATRO); contains Interpro domain(s) IPR014476 Predicted AT-hook DNA-binding
Cla022163	8	21052547 - 21059163	Ubiquitin carboxyl-terminal hydrolase family protein (AHRD V1 *-** D7LIB1_ARALL); contains Interpro domain(s) IPR001394 Peptidase C19, ubiquitin carboxyl-terminal hydrolase 2
Cla022164	8	21071323 - 21073295	Universal stress protein family protein (AHRD V1 **** D7LAT3_ARALL); contains Interpro domain(s) IPR006016 UspA
Cla022165	8	21079386 - 21081557	Aspartyl protease (Fragment) (AHRD V1 **-- B3VJJ8_POPTN); contains Interpro domain(s) IPR001461 Peptidase A1
Cla022166	8	21084193 - 21085152	Mitochondrial carrier family (AHRD V1 ***- C1MMX1_MICPC); contains Interpro domain(s) IPR001993 Mitochondrial substrate carrier
Cla022167	8	21088944 - 21089903	Mitochondrial carrier family (AHRD V1 ***- C1MMX1_MICPC); contains Interpro domain(s) IPR001993 Mitochondrial substrate carrier
Cla022168	8	21090729 - 21106109	Rho GTPase activation protein (RhoGAP) with PH domain (AHRD V1 *--- B3H5D4_ARATH); contains Interpro domain(s) IPR000198 RhoGAP
Cla022169	8	21113910 - 21118509	MADS box interactor-like (AHRD V1 ***- Q6K819_ORYSJ)
Cla022170	8	21126303 - 21133400	Glucose-6-phosphate isomerase (AHRD V1 ***- F6H116_VITVI); contains Interpro domain(s) IPR001672 Phosphoglucose isomerase (PGI)
Cla022171	8	21149246 - 21152576	GF14 protein (AHRD V1 **-- O49082_FRIAG); contains Interpro domain(s) IPR000308 14-3-3 protein
Cla022172	8	21155246 - 21157078	Pentatricopeptide repeat-containing protein (AHRD V1 ***- D7KJV7_ARALL); contains Interpro domain(s) IPR002885 Pentatricopeptide repeat
Cla022173	8	21161304 - 21165549	Serine hydroxymethyltransferase (AHRD V1 **** F6GZK4_VITVI); contains Interpro domain(s) IPR001085 Serine hydroxymethyltransferase
Cla022174	8	21168411 - 21170917	Pentatricopeptide repeat protein 65 (AHRD V1 ***- F5CAD8_FUNHY); contains Interpro domain(s) IPR002885 Pentatricopeptide repeat
Cla022175	8	21171340 - 21177267	CBL-interacting protein kinase 17 (AHRD V1 **** C4P7W6_VITVI); contains Interpro domain(s) IPR002290 Serine/threonine protein kinase
Cla022176	8	21184443 - 21185846	Octicosapeptide/Phox/Bem1p domain-containing protein kinase (AHRD V1 *--- Q9LRY7_ARATH); contains Interpro domain(s) IPR000270 Octicosapeptide/Phox/Bem1p
Cla022177	8	21207860 - 21208987	BHLH transcription factor (AHRD V1 **-- A9YWR2_MEDTR); contains Interpro domain(s) IPR011598 Helix-loop-helix DNA-binding
Cla022178	8	21229610 - 21232419	Auxin responsive protein (AHRD V1 *-*- D9IQE6_CATRO); contains Interpro domain(s) IPR003311 AUX/IAA protein
Cla022179	8	21259041 - 21259595	Zinc finger-like protein (Fragment) (AHRD V1 *-*- C1KNA0_HELPE)
Cla022180	8	21264412 - 21266710	Glutamyl-tRNA reductase (AHRD V1 ***- A5BZY3_VITVI); contains Interpro domain(s) IPR000343 Tetrapyrrole biosynthesis, glutamyl-tRNA reductase
Cla022181	8	21291335 - 21293129	Multidrug resistance protein mdtK (AHRD V1 **-- MDTK_PROMH); contains Interpro domain(s) IPR002528 Multi antimicrobial extrusion protein MatE
Cla022182	8	21297530 - 21302436	Sucrose transporter (AHRD V1 ***- B6V3B6_CUCME); contains Interpro domain(s) IPR005989 Sucrose/H+ symporter, plant
Cla022183	8	21313143 - 21313856	BZIP transcription factor (AHRD V1 ***- Q6IVC2_ORYSJ)
Cla022184	8	21315878 - 21318792	Receptor kinase (AHRD V1 **** D9IAP8_GOSHI); contains Interpro domain(s) IPR002290 Serine/threonine protein kinase
Cla022185	8	21333342 - 21335197	Poly polymerase catalytic domain containing protein expressed (AHRD V1 **-- Q336N4_ORYSJ); contains Interpro domain(s) IPR004170 WWE domain
Cla022186	8	21360724 - 21364403	Inositol-tetrakisphosphate 1-kinase 3 (AHRD V1 **** B4FHJ7_MAIZE); contains Interpro domain(s) IPR017427 Inositol-tetrakisphosphate 1-kinase
Cla022187	8	21367163 - 21367673	UPA25 (AHRD V1 ***- C8YZB7_CAPAN)
Cla022188	8	21377875 - 21380563	RNA polymerase sigma factor (AHRD V1 *-*- Q59965_SYNP2); contains Interpro domain(s) IPR013325 RNA polymerase sigma factor, region 2
Cla022189	8	21384250 - 21403498	Glycine-rich protein (AHRD V1 ***- D7M4B5_ARALL)
Cla022190	8	21394550 - 21395909	Unknown Protein (AHRD V1)
Cla022191	8	21404252 - 21404701	Oleosin (AHRD V1 ***- Q8LL70_THECC); contains Interpro domain(s) IPR000136 Oleosin
Cla022192	8	21405994 - 21407891	Early nodulin 93 protein (AHRD V1 ***- A3FGC9_9ROSI); contains Interpro domain(s) IPR005050 Early nodulin 93 ENOD93 protein
Cla022193	8	21410341 - 21410935	Cold induced protein-like (AHRD V1 *--- Q94JH8_ORYSJ)
Cla022194	8	21415184 - 21420643	Poly(A) polymerase (AHRD V1 ***- D7M9N5_ARALL); contains Interpro domain(s) IPR007012 Poly(A) polymerase, central region
Cla022195	8	21421183 - 21423645	Receptor kinase (AHRD V1 **** D9IAP8_GOSHI); contains Interpro domain(s) IPR002290 Serine/threonine protein kinase
Cla022196	8	21423671 - 21424567	Leucine-rich repeat receptor-like protein kinase (AHRD V1 **-- Q9XGZ2_ARATH); contains Interpro domain(s) IPR013210 Leucine-rich repeat, N-terminal
Cla022197	8	21430140 - 21432862	Histidine phosphotransfer protein (AHRD V1 ***- B9HE19_POPTR); contains Interpro domain(s) IPR008207 Signal transduction histidine kinase, phosphotransfer (Hpt) region
Cla022198	8	21439842 - 21446222	Protein cereblon (AHRD V1 *--- E2C926_HARSA); contains Interpro domain(s) IPR003111 Peptidase S16, lon N-terminal
Cla022199	8	21448038 - 21452663	NAD-dependent malic enzyme (AHRD V1 ***- F3KBR5_9GAMM); contains Interpro domain(s) IPR012302 Malic enzyme, NAD-binding
Cla022200	8	21470972 - 21472788	GATA transcription factor 1 (AHRD V1 *-** Q0WTQ5_ARATH); contains Interpro domain(s) IPR016679 Transcription factor, GATA, plant
Cla022201	8	21481901 - 21483125	Unknown Protein (AHRD V1); contains Interpro domain(s) IPR012876 Protein of unknown function DUF1677, plant
Cla022202	8	21492575 - 21495209	Alpha/beta fold hydrolase family protein (AHRD V1 ***- Q9LYG5_ARATH); contains Interpro domain(s) IPR000073 Alpha/beta hydrolase fold-1
Cla022203	8	21498667 - 21498954	Lachrymatory factor synthase (AHRD V1 ***- B6TW34_MAIZE); contains Interpro domain(s) IPR019587 Polyketide cyclase/dehydrase
Cla022204	8	21502668 - 21503162	Lachrymatory factor synthase (AHRD V1 ***- B6TW34_MAIZE); contains Interpro domain(s) IPR019587 Polyketide cyclase/dehydrase
Cla022205	8	21508282 - 21513055	Casein kinase I (AHRD V1 ***- D8V7I8_SESIN); contains Interpro domain(s) IPR002290 Serine/threonine protein kinase
Cla022206	8	21515872 - 21516561	Mitogen-activated protein kinase kinase kinase 1 (Predicted) (AHRD V1 **-- B0KW96_CALJA); contains Interpro domain(s) IPR007527 Zinc finger, SWIM-type
Cla022207	8	21518060 - 21520776	Regulator of chromosome condensation RCC1 domain-containing protein (AHRD V1 *--- B6KPA0_TOXGO); contains Interpro domain(s) IPR009091 Regulator of chromosome condensation/beta-lactamase-inhibitor protein II
Cla022208	8	21522735 - 21528721	Nuclear pore complex protein Nup85 (AHRD V1 *--- F1KZP3_ASCSU); contains Interpro domain(s) IPR011502 Nucleoporin, Nup85-like
Cla022209	8	21530843 - 21535768	Homology to unknown gene (AHRD V1 **-- Q01GH9_OSTTA); contains Interpro domain(s) IPR008528 Protein of unknown function DUF810

## Sheet: Table S6
Table S6. Disease index (DI) scale for distinguishing resistance and susceptible plants to GSB
Disease index (DI)	Resistant and Susceptible	Description of symptoms
0	Resistant	No symptoms
1		Moderate symptoms (≤ 20% necrosis) on leaves only
2		Slight symptoms (> 20%, ≤ 45% necrosis) on leaves only
3		Severe symptoms (> 45% necrosis) on leaves only
4	Susceptible	Moderate symptoms (≤ 20% necrosis) on leaves, with moderate necrosis also on petiole and stem
5		Slight symptoms (> 20% necrosis) on leaves, with moderate necrosis also on petiole and stem
6		Slight necrosis also on petiole and stem
7		Severe necrosis also on petiole and stem, and death of plant
